# Supplementary material for: Analysis of Genetic Diversity and Population Structure of Rice Germplasm from North-Eastern Region of India and Development of a Core Germplasm Set
Source: PLoS One. 2014 Nov 20;9(11):e113094. doi: 10.1371/journal.pone.0113094 (PMC4239046; doi:10.1371/journal.pone.0113094)
Supplement: Table S1 — List of NE rice collections studied using SNP markers. (XLSX) [file pone.0113094.s006.xlsx]

## Sheet: table S1
Table S1:	List of NE India rice accessions statewise studied using SNP markers.
S. No.	Sample ID	State	Source
1	EC545264	Arunachal Pradesh	Ghana, Africa
2	EC545264X	Arunachal Pradesh	Ghana, Africa
3	IC144590	Arunachal Pradesh
4	IC89218	Arunachal Pradesh
5	IC144592	Arunachal Pradesh
6	IC89204	Arunachal Pradesh
7	IC89219	Arunachal Pradesh
8	IC89220	Arunachal Pradesh
9	IC144610	Arunachal Pradesh
10	IC89221	Arunachal Pradesh
11	IC89141	Arunachal Pradesh
12	IC89222	Arunachal Pradesh
13	IC144628	Arunachal Pradesh
14	IC144590	Arunachal Pradesh
15	IC89216	Arunachal Pradesh
16	IC144591	Arunachal Pradesh
17	IC89201	Arunachal Pradesh
18	IC146047	Arunachal Pradesh
19	IC89200	Arunachal Pradesh
20	IC145996	Arunachal Pradesh
21	IC146012	Arunachal Pradesh
22	IC146048	Arunachal Pradesh
23	IC145990	Arunachal Pradesh
24	IC146068	Arunachal Pradesh
25	IC89203	Arunachal Pradesh
26	IC146000	Arunachal Pradesh
27	IC145991	Arunachal Pradesh
28	IC146008	Arunachal Pradesh
29	IC146069	Arunachal Pradesh
30	IC89214	Arunachal Pradesh
31	IC146077	Arunachal Pradesh
32	IC89147	Arunachal Pradesh
33	IC146051	Arunachal Pradesh
34	IC144653	Arunachal Pradesh
35	IC89089	Arunachal Pradesh
36	IC81388	Arunachal Pradesh
37	IC89231	Arunachal Pradesh
38	IC146011	Arunachal Pradesh
39	IC146034	Arunachal Pradesh
40	IC146054	Arunachal Pradesh
41	IC146072	Arunachal Pradesh
42	IC89263	Arunachal Pradesh
43	IC146018	Arunachal Pradesh
44	IC207883	Arunachal Pradesh
45	IC89199	Arunachal Pradesh
46	IC145994	Arunachal Pradesh
47	IC146055	Arunachal Pradesh
48	IC146020	Arunachal Pradesh
49	IC207921	Arunachal Pradesh
50	IC207913	Arunachal Pradesh
51	IC207926	Arunachal Pradesh
52	IC463933	Arunachal Pradesh
53	IC463932	Arunachal Pradesh
54	IC463859	Arunachal Pradesh
55	IC463910	Arunachal Pradesh
56	IC463860	Arunachal Pradesh
57	IC463861	Arunachal Pradesh
58	IC463863	Arunachal Pradesh
59	IC463911	Arunachal Pradesh
60	IC463864	Arunachal Pradesh
61	IC463865	Arunachal Pradesh
62	IC463825	Arunachal Pradesh
63	IC463866	Arunachal Pradesh
64	IC463867	Arunachal Pradesh
65	IC463826	Arunachal Pradesh
66	IC463827	Arunachal Pradesh
67	IC463868	Arunachal Pradesh
68	IC463912	Arunachal Pradesh
69	IC463870	Arunachal Pradesh
70	IC463871	Arunachal Pradesh
71	IC463872	Arunachal Pradesh
72	IC463873	Arunachal Pradesh
73	IC463874	Arunachal Pradesh
74	IC463875	Arunachal Pradesh
75	IC463876	Arunachal Pradesh
76	IC463877	Arunachal Pradesh
77	IC463878	Arunachal Pradesh
78	IC463913	Arunachal Pradesh
79	IC463914	Arunachal Pradesh
80	IC463879	Arunachal Pradesh
81	IC463915	Arunachal Pradesh
82	IC463828	Arunachal Pradesh
83	IC463829	Arunachal Pradesh
84	IC463916	Arunachal Pradesh
85	IC463917	Arunachal Pradesh
86	IC463918	Arunachal Pradesh
87	IC463830	Arunachal Pradesh
88	IC463810	Arunachal Pradesh
89	IC463880	Arunachal Pradesh
90	IC463831	Arunachal Pradesh
91	IC463919	Arunachal Pradesh
92	IC463813	Arunachal Pradesh
93	IC463920	Arunachal Pradesh
94	IC463882	Arunachal Pradesh
95	IC463883	Arunachal Pradesh
96	IC463832	Arunachal Pradesh
97	IC463833	Arunachal Pradesh
98	IC466624X	Arunachal Pradesh
99	IC463884	Arunachal Pradesh
100	IC463885	Arunachal Pradesh
101	IC463886	Arunachal Pradesh
102	IC463834	Arunachal Pradesh
103	IC463835	Arunachal Pradesh
104	IC467590	Arunachal Pradesh
105	IC463887	Arunachal Pradesh
106	IC463888	Arunachal Pradesh
107	IC463921	Arunachal Pradesh
108	IC463837	Arunachal Pradesh
109	IC463890	Arunachal Pradesh
110	IC463891	Arunachal Pradesh
111	IC463892	Arunachal Pradesh
112	IC463894	Arunachal Pradesh
113	IC463895	Arunachal Pradesh
114	IC463896	Arunachal Pradesh
115	IC463897	Arunachal Pradesh
116	IC463898	Arunachal Pradesh
117	IC463899	Arunachal Pradesh
118	IC463922	Arunachal Pradesh
119	IC463923	Arunachal Pradesh
120	IC463838	Arunachal Pradesh
121	IC463924	Arunachal Pradesh
122	IC463815	Arunachal Pradesh
123	IC463900	Arunachal Pradesh
124	IC463925	Arunachal Pradesh
125	IC463839	Arunachal Pradesh
126	IC463901	Arunachal Pradesh
127	IC463902	Arunachal Pradesh
128	IC463903	Arunachal Pradesh
129	IC463840	Arunachal Pradesh
130	IC463904	Arunachal Pradesh
131	IC463935	Arunachal Pradesh
132	IC463936	Arunachal Pradesh
133	IC463940	Arunachal Pradesh
134	IC463941	Arunachal Pradesh
135	IC463942	Arunachal Pradesh
136	IC466638X	Arunachal Pradesh
137	IC467591	Arunachal Pradesh
138	IC463943	Arunachal Pradesh
139	IC463945	Arunachal Pradesh
140	IC463946	Arunachal Pradesh
141	IC463947	Arunachal Pradesh
142	IC463948	Arunachal Pradesh
143	IC463949	Arunachal Pradesh
144	IC463950	Arunachal Pradesh
145	IC463951	Arunachal Pradesh
146	IC463954	Arunachal Pradesh
147	IC463955	Arunachal Pradesh
148	IC463957	Arunachal Pradesh
149	IC463958	Arunachal Pradesh
150	IC463960	Arunachal Pradesh
151	IC464024	Arunachal Pradesh
152	IC464027	Arunachal Pradesh
153	IC464033	Arunachal Pradesh
154	IC463963	Arunachal Pradesh
155	IC463964	Arunachal Pradesh
156	IC463965	Arunachal Pradesh
157	IC463966	Arunachal Pradesh
158	IC463967	Arunachal Pradesh
159	IC463968	Arunachal Pradesh
160	IC463969	Arunachal Pradesh
161	IC463970	Arunachal Pradesh
162	IC463971	Arunachal Pradesh
163	IC463973	Arunachal Pradesh
164	IC463975	Arunachal Pradesh
165	IC463980	Arunachal Pradesh
166	IC463981	Arunachal Pradesh
167	IC463982	Arunachal Pradesh
168	IC463983	Arunachal Pradesh
169	IC463984	Arunachal Pradesh
170	IC463985	Arunachal Pradesh
171	IC463987	Arunachal Pradesh
172	IC463988	Arunachal Pradesh
173	IC463989	Arunachal Pradesh
174	IC463990	Arunachal Pradesh
175	IC463991	Arunachal Pradesh
176	IC463992	Arunachal Pradesh
177	IC463993	Arunachal Pradesh
178	IC463994	Arunachal Pradesh
179	IC463995	Arunachal Pradesh
180	IC463996	Arunachal Pradesh
181	IC463997	Arunachal Pradesh
182	IC463998	Arunachal Pradesh
183	IC463999	Arunachal Pradesh
184	IC464000	Arunachal Pradesh
185	IC464001	Arunachal Pradesh
186	IC464002	Arunachal Pradesh
187	IC464003	Arunachal Pradesh
188	IC464004	Arunachal Pradesh
189	IC464005	Arunachal Pradesh
190	IC464006	Arunachal Pradesh
191	IC464007	Arunachal Pradesh
192	IC464008	Arunachal Pradesh
193	IC464015	Arunachal Pradesh
194	IC464018	Arunachal Pradesh
195	IC463939	Arunachal Pradesh
196	IC463937	Arunachal Pradesh
197	IC463905	Arunachal Pradesh
198	IC463841	Arunachal Pradesh
199	IC463926	Arunachal Pradesh
200	IC463927	Arunachal Pradesh
201	IC463817	Arunachal Pradesh
202	IC463842	Arunachal Pradesh
203	IC463843	Arunachal Pradesh
204	IC466588X	Arunachal Pradesh
205	IC463844	Arunachal Pradesh
206	IC463906	Arunachal Pradesh
207	IC463818	Arunachal Pradesh
208	IC463845	Arunachal Pradesh
209	IC463846	Arunachal Pradesh
210	IC463928	Arunachal Pradesh
211	IC463847	Arunachal Pradesh
212	IC463848	Arunachal Pradesh
213	IC463819	Arunachal Pradesh
214	IC463929	Arunachal Pradesh
215	IC463907	Arunachal Pradesh
216	IC463820	Arunachal Pradesh
217	IC463821	Arunachal Pradesh
218	IC463850	Arunachal Pradesh
219	IC463851	Arunachal Pradesh
220	IC463822	Arunachal Pradesh
221	IC463823	Arunachal Pradesh
222	IC463930	Arunachal Pradesh
223	IC463931	Arunachal Pradesh
224	IC463908	Arunachal Pradesh
225	IC463909	Arunachal Pradesh
226	IC463852	Arunachal Pradesh
227	IC463824	Arunachal Pradesh
228	IC463792	Arunachal Pradesh
229	IC463794	Arunachal Pradesh
230	IC463798	Arunachal Pradesh
231	IC463799	Arunachal Pradesh
232	IC463800	Arunachal Pradesh
233	IC463801	Arunachal Pradesh
234	IC463803	Arunachal Pradesh
235	IC463804	Arunachal Pradesh
236	IC463805	Arunachal Pradesh
237	IC463806	Arunachal Pradesh
238	IC463853	Arunachal Pradesh
239	IC463854	Arunachal Pradesh
240	IC463855	Arunachal Pradesh
241	IC463809	Arunachal Pradesh
242	IC463856	Arunachal Pradesh
243	IC463857	Arunachal Pradesh
244	IC463858	Arunachal Pradesh
245	IC463934	Arunachal Pradesh
246	IC464095	Arunachal Pradesh
247	IC464096	Arunachal Pradesh
248	IC464063	Arunachal Pradesh
249	IC464098	Arunachal Pradesh
250	IC464068	Arunachal Pradesh
251	IC464069	Arunachal Pradesh
252	IC464099	Arunachal Pradesh
253	IC464100	Arunachal Pradesh
254	IC464101	Arunachal Pradesh
255	IC464102	Arunachal Pradesh
256	IC464103	Arunachal Pradesh
257	IC464104	Arunachal Pradesh
258	IC464105	Arunachal Pradesh
259	IC464106	Arunachal Pradesh
260	IC464107	Arunachal Pradesh
261	IC464108	Arunachal Pradesh
262	IC464109	Arunachal Pradesh
263	IC464110	Arunachal Pradesh
264	IC464111	Arunachal Pradesh
265	IC464112	Arunachal Pradesh
266	IC464113	Arunachal Pradesh
267	IC464114	Arunachal Pradesh
268	IC464072	Arunachal Pradesh
269	IC464115	Arunachal Pradesh
270	IC464116	Arunachal Pradesh
271	IC464117	Arunachal Pradesh
272	IC464119	Arunachal Pradesh
273	IC464121	Arunachal Pradesh
274	IC464122	Arunachal Pradesh
275	IC464122	Arunachal Pradesh
276	IC464123	Arunachal Pradesh
277	IC464124	Arunachal Pradesh
278	IC464125	Arunachal Pradesh
279	IC464126	Arunachal Pradesh
280	IC464127	Arunachal Pradesh
281	IC464128	Arunachal Pradesh
282	IC464129	Arunachal Pradesh
283	IC464130	Arunachal Pradesh
284	IC464131	Arunachal Pradesh
285	IC464132	Arunachal Pradesh
286	IC464133	Arunachal Pradesh
287	IC464134	Arunachal Pradesh
288	IC464135	Arunachal Pradesh
289	IC464136	Arunachal Pradesh
290	IC464137	Arunachal Pradesh
291	IC464138	Arunachal Pradesh
292	IC464140	Arunachal Pradesh
293	IC464141	Arunachal Pradesh
294	IC464142	Arunachal Pradesh
295	IC464143	Arunachal Pradesh
296	IC464144	Arunachal Pradesh
297	IC464145	Arunachal Pradesh
298	IC464146	Arunachal Pradesh
299	IC464147	Arunachal Pradesh
300	IC464073	Arunachal Pradesh
301	IC464152	Arunachal Pradesh
302	IC464156	Arunachal Pradesh
303	IC464160	Arunachal Pradesh
304	IC464163	Arunachal Pradesh
305	IC464167	Arunachal Pradesh
306	IC464169	Arunachal Pradesh
307	IC464170	Arunachal Pradesh
308	IC464173	Arunachal Pradesh
309	IC464174	Arunachal Pradesh
310	IC467595	Arunachal Pradesh
311	IC464077	Arunachal Pradesh
312	IC464242	Arunachal Pradesh
313	IC464243	Arunachal Pradesh
314	IC464246	Arunachal Pradesh
315	IC464248	Arunachal Pradesh
316	IC464249	Arunachal Pradesh
317	IC464252	Arunachal Pradesh
318	IC464253	Arunachal Pradesh
319	IC464254	Arunachal Pradesh
320	IC464255	Arunachal Pradesh
321	IC464257	Arunachal Pradesh
322	IC464258	Arunachal Pradesh
323	IC464262	Arunachal Pradesh
324	IC464264	Arunachal Pradesh
325	IC464266	Arunachal Pradesh
326	IC464049	Arunachal Pradesh
327	IC464050	Arunachal Pradesh
328	IC464053	Arunachal Pradesh
329	IC464268	Arunachal Pradesh
330	IC464269	Arunachal Pradesh
331	IC464270	Arunachal Pradesh
332	IC464271	Arunachal Pradesh
333	IC464272	Arunachal Pradesh
334	IC464273	Arunachal Pradesh
335	IC464274	Arunachal Pradesh
336	IC464278	Arunachal Pradesh
337	IC464279	Arunachal Pradesh
338	IC464280	Arunachal Pradesh
339	IC464276	Arunachal Pradesh
340	IC464285	Arunachal Pradesh
341	IC464286	Arunachal Pradesh
342	IC464287	Arunachal Pradesh
343	IC464288	Arunachal Pradesh
344	IC464289	Arunachal Pradesh
345	IC464290	Arunachal Pradesh
346	IC464291	Arunachal Pradesh
347	IC464292	Arunachal Pradesh
348	IC464293	Arunachal Pradesh
349	IC464294	Arunachal Pradesh
350	IC464295	Arunachal Pradesh
351	IC464079	Arunachal Pradesh
352	IC464296	Arunachal Pradesh
353	IC464081	Arunachal Pradesh
354	IC464297	Arunachal Pradesh
355	IC464082	Arunachal Pradesh
356	IC464084	Arunachal Pradesh
357	IC464086	Arunachal Pradesh
358	IC464087	Arunachal Pradesh
359	IC464089	Arunachal Pradesh
360	IC464090	Arunachal Pradesh
361	IC464299	Arunachal Pradesh
362	IC464305	Arunachal Pradesh
363	IC464306	Arunachal Pradesh
364	IC464307	Arunachal Pradesh
365	IC464309	Arunachal Pradesh
366	IC464311	Arunachal Pradesh
367	IC464312	Arunachal Pradesh
368	IC464313	Arunachal Pradesh
369	IC464315	Arunachal Pradesh
370	IC464316	Arunachal Pradesh
371	IC464317	Arunachal Pradesh
372	IC464318	Arunachal Pradesh
373	IC464319	Arunachal Pradesh
374	IC464321	Arunachal Pradesh
375	IC464322	Arunachal Pradesh
376	IC464323	Arunachal Pradesh
377	IC464324	Arunachal Pradesh
378	IC467605	Arunachal Pradesh
379	IC219317	Arunachal Pradesh
380	IC466588	Arunachal Pradesh
381	IC466589	Arunachal Pradesh
382	IC466591	Arunachal Pradesh
383	IC466593	Arunachal Pradesh
384	IC466594	Arunachal Pradesh
385	IC466595	Arunachal Pradesh
386	IC466596	Arunachal Pradesh
387	IC466598	Arunachal Pradesh
388	IC466600	Arunachal Pradesh
389	IC466601	Arunachal Pradesh
390	IC466602	Arunachal Pradesh
391	IC466603	Arunachal Pradesh
392	IC466604	Arunachal Pradesh
393	IC466605	Arunachal Pradesh
394	IC466606	Arunachal Pradesh
395	IC466607	Arunachal Pradesh
396	IC466608	Arunachal Pradesh
397	IC466609	Arunachal Pradesh
398	IC466611	Arunachal Pradesh
399	IC466613	Arunachal Pradesh
400	IC466614	Arunachal Pradesh
401	IC466615	Arunachal Pradesh
402	IC466616	Arunachal Pradesh
403	IC466617	Arunachal Pradesh
404	IC466618	Arunachal Pradesh
405	IC466619	Arunachal Pradesh
406	IC466620	Arunachal Pradesh
407	IC466621	Arunachal Pradesh
408	IC466622	Arunachal Pradesh
409	IC466623	Arunachal Pradesh
410	IC466624	Arunachal Pradesh
411	IC466625	Arunachal Pradesh
412	IC466626	Arunachal Pradesh
413	IC466627	Arunachal Pradesh
414	IC466628	Arunachal Pradesh
415	IC466629	Arunachal Pradesh
416	IC466630	Arunachal Pradesh
417	IC466631	Arunachal Pradesh
418	IC466631	Arunachal Pradesh
419	IC466632	Arunachal Pradesh
420	IC466633	Arunachal Pradesh
421	IC466634	Arunachal Pradesh
422	IC466635	Arunachal Pradesh
423	IC466636	Arunachal Pradesh
424	IC466637	Arunachal Pradesh
425	IC466639	Arunachal Pradesh
426	IC466640	Arunachal Pradesh
427	IC466641	Arunachal Pradesh
428	IC466642	Arunachal Pradesh
429	IC466643	Arunachal Pradesh
430	IC466644	Arunachal Pradesh
431	IC466644	Arunachal Pradesh
432	IC466645	Arunachal Pradesh
433	IC466646	Arunachal Pradesh
434	IC466647	Arunachal Pradesh
435	IC466648	Arunachal Pradesh
436	IC466649	Arunachal Pradesh
437	IC466650	Arunachal Pradesh
438	IC466658	Arunachal Pradesh
439	IC466661	Arunachal Pradesh
440	IC466662	Arunachal Pradesh
441	IC466665	Arunachal Pradesh
442	IC466667	Arunachal Pradesh
443	IC466668	Arunachal Pradesh
444	IC466670	Arunachal Pradesh
445	IC466671	Arunachal Pradesh
446	IC466672	Arunachal Pradesh
447	IC466674	Arunachal Pradesh
448	IC466675	Arunachal Pradesh
449	IC466675	Arunachal Pradesh
450	IC466680	Arunachal Pradesh
451	IC466686	Arunachal Pradesh
452	IC466688	Arunachal Pradesh
453	IC466690	Arunachal Pradesh
454	IC466693	Arunachal Pradesh
455	IC466696	Arunachal Pradesh
456	IC466699	Arunachal Pradesh
457	IC466702	Arunachal Pradesh
458	IC466704	Arunachal Pradesh
459	IC466705	Arunachal Pradesh
460	IC466706	Arunachal Pradesh
461	IC466708	Arunachal Pradesh
462	IC466709	Arunachal Pradesh
463	IC466710	Arunachal Pradesh
464	IC466711	Arunachal Pradesh
465	IC466713	Arunachal Pradesh
466	IC466714	Arunachal Pradesh
467	IC466716	Arunachal Pradesh
468	IC466719	Arunachal Pradesh
469	IC466721	Arunachal Pradesh
470	IC466722	Arunachal Pradesh
471	IC466724	Arunachal Pradesh
472	IC466725	Arunachal Pradesh
473	IC466726	Arunachal Pradesh
474	IC466728	Arunachal Pradesh
475	IC466729	Arunachal Pradesh
476	IC466730	Arunachal Pradesh
477	IC466732	Arunachal Pradesh
478	IC466733	Arunachal Pradesh
479	IC350024	Arunachal Pradesh
480	IC350068	Arunachal Pradesh
481	IC350078	Arunachal Pradesh
482	IC350081	Arunachal Pradesh
483	IC350082	Arunachal Pradesh
484	IC350083	Arunachal Pradesh
485	IC350084	Arunachal Pradesh
486	IC350093	Arunachal Pradesh
487	IC350096	Arunachal Pradesh
488	IC350099	Arunachal Pradesh
489	IC350101	Arunachal Pradesh
490	IC350107	Arunachal Pradesh
491	IC350109	Arunachal Pradesh
492	IC350116	Arunachal Pradesh
493	IC350128	Arunachal Pradesh
494	IC350132	Arunachal Pradesh
495	IC350133	Arunachal Pradesh
496	IC350134	Arunachal Pradesh
497	IC350136	Arunachal Pradesh
498	IC350137	Arunachal Pradesh
499	IC350164	Arunachal Pradesh
500	IC350211	Arunachal Pradesh
501	IC350081	Arunachal Pradesh
502	IC558293	Arunachal Pradesh
503	IC558295	Arunachal Pradesh
504	IC558296	Arunachal Pradesh
505	IC558297	Arunachal Pradesh
506	IC558298	Arunachal Pradesh
507	IC558299	Arunachal Pradesh
508	IC558300	Arunachal Pradesh
509	IC558301	Arunachal Pradesh
510	IC558302	Arunachal Pradesh
511	IC558304	Arunachal Pradesh
512	IC558305	Arunachal Pradesh
513	IC558306	Arunachal Pradesh
514	IC558307	Arunachal Pradesh
515	IC558313	Arunachal Pradesh
516	IC558314	Arunachal Pradesh
517	IC558315	Arunachal Pradesh
518	IC558316	Arunachal Pradesh
519	IC558317	Arunachal Pradesh
520	IC558318	Arunachal Pradesh
521	IC558319	Arunachal Pradesh
522	IC558320	Arunachal Pradesh
523	IC558321	Arunachal Pradesh
524	IC558323	Arunachal Pradesh
525	IC558324	Arunachal Pradesh
526	IC558325	Arunachal Pradesh
527	IC558326	Arunachal Pradesh
528	IC558327	Arunachal Pradesh
529	IC558328	Arunachal Pradesh
530	IC558331	Arunachal Pradesh
531	IC558332	Arunachal Pradesh
532	IC558334	Arunachal Pradesh
533	IC558335	Arunachal Pradesh
534	IC558336	Arunachal Pradesh
535	IC558337	Arunachal Pradesh
536	IC558339	Arunachal Pradesh
537	IC558340	Arunachal Pradesh
538	IC558341	Arunachal Pradesh
539	IC558342	Arunachal Pradesh
540	IC463797	Arunachal Pradesh
541	IC463836	Arunachal Pradesh
542	IC463869	Arunachal Pradesh
543	IC463889	Arunachal Pradesh
544	IC463889X	Arunachal Pradesh
545	IC463893	Arunachal Pradesh
546	IC463956	Arunachal Pradesh
547	IC463959	Arunachal Pradesh
548	IC463986	Arunachal Pradesh
549	IC464118	Arunachal Pradesh
550	IC464139	Arunachal Pradesh
551	IC464241	Arunachal Pradesh
552	IC465012	Arunachal Pradesh
553	IC465021	Arunachal Pradesh
554	IC465052	Arunachal Pradesh
555	IC465076	Arunachal Pradesh
556	IC466651	Arunachal Pradesh
557	IC466659	Arunachal Pradesh
558	IC466684	Arunachal Pradesh
559	IC466691	Arunachal Pradesh
560	IC466700	Arunachal Pradesh
561	IC463821X	Arunachal Pradesh
562	IC463844X	Arunachal Pradesh
563	IC463859X	Arunachal Pradesh
564	IC463861X	Arunachal Pradesh
565	IC464992	Arunachal Pradesh
566	IC464993	Arunachal Pradesh
567	IC464994	Arunachal Pradesh
568	IC464996	Arunachal Pradesh
569	IC464999	Arunachal Pradesh
570	IC465000	Arunachal Pradesh
571	IC465002	Arunachal Pradesh
572	IC466613X	Arunachal Pradesh
573	IC465003	Arunachal Pradesh
574	IC465004	Arunachal Pradesh
575	IC465005	Arunachal Pradesh
576	IC465006	Arunachal Pradesh
577	IC465007	Arunachal Pradesh
578	IC465008	Arunachal Pradesh
579	IC465009	Arunachal Pradesh
580	IC465011	Arunachal Pradesh
581	IC465013	Arunachal Pradesh
582	IC465014	Arunachal Pradesh
583	IC465015	Arunachal Pradesh
584	IC466601X	Arunachal Pradesh
585	IC463904X	Arunachal Pradesh
586	IC465016	Arunachal Pradesh
587	IC465017	Arunachal Pradesh
588	IC465019	Arunachal Pradesh
589	IC465020	Arunachal Pradesh
590	IC465022	Arunachal Pradesh
591	IC465023	Arunachal Pradesh
592	IC465024	Arunachal Pradesh
593	IC465025	Arunachal Pradesh
594	IC465026	Arunachal Pradesh
595	IC465027	Arunachal Pradesh
596	IC465028	Arunachal Pradesh
597	IC465029	Arunachal Pradesh
598	IC465030	Arunachal Pradesh
599	IC465031	Arunachal Pradesh
600	IC465032	Arunachal Pradesh
601	IC465034	Arunachal Pradesh
602	IC465035	Arunachal Pradesh
603	IC465036	Arunachal Pradesh
604	IC465037	Arunachal Pradesh
605	IC465038	Arunachal Pradesh
606	IC465039	Arunachal Pradesh
607	IC465041	Arunachal Pradesh
608	IC463998X	Arunachal Pradesh
609	IC465045	Arunachal Pradesh
610	IC465046	Arunachal Pradesh
611	IC465047	Arunachal Pradesh
612	IC465050	Arunachal Pradesh
613	IC465053	Arunachal Pradesh
614	IC465055	Arunachal Pradesh
615	IC465057	Arunachal Pradesh
616	IC465058	Arunachal Pradesh
617	IC465059	Arunachal Pradesh
618	IC465060	Arunachal Pradesh
619	IC465062	Arunachal Pradesh
620	IC465066	Arunachal Pradesh
621	IC466650X	Arunachal Pradesh
622	IC465071	Arunachal Pradesh
623	IC465072	Arunachal Pradesh
624	IC465073	Arunachal Pradesh
625	IC465074	Arunachal Pradesh
626	IC465078	Arunachal Pradesh
627	IC465081	Arunachal Pradesh
628	IC465082	Arunachal Pradesh
629	IC465084	Arunachal Pradesh
630	IC465085	Arunachal Pradesh
631	IC465089	Arunachal Pradesh
632	IC465092	Arunachal Pradesh
633	IC465093	Arunachal Pradesh
634	IC464167X	Arunachal Pradesh
635	IC465095	Arunachal Pradesh
636	IC465096	Arunachal Pradesh
637	IC465099	Arunachal Pradesh
638	IC465112	Arunachal Pradesh
639	IC465118	Arunachal Pradesh
640	IC465120	Arunachal Pradesh
641	IC466647X	Arunachal Pradesh
642	IC465121	Arunachal Pradesh
643	IC465123	Arunachal Pradesh
644	IC465124	Arunachal Pradesh
645	IC465127	Arunachal Pradesh
646	IC465135	Arunachal Pradesh
647	IC465139	Arunachal Pradesh
648	IC465140	Arunachal Pradesh
649	IC465141	Arunachal Pradesh
650	IC465142	Arunachal Pradesh
651	IC465144	Arunachal Pradesh
652	IC465147	Arunachal Pradesh
653	IC465151	Arunachal Pradesh
654	IC465018	Arunachal Pradesh
655	IC465086	Arunachal Pradesh
656	IC465087	Arunachal Pradesh
657	IC465088	Arunachal Pradesh
658	IC465130	Arunachal Pradesh
659	IC465132	Arunachal Pradesh
660	IC465140	Arunachal Pradesh
661	IC465134	Arunachal Pradesh
662	IC466726X	Arunachal Pradesh
663	IC465040	Arunachal Pradesh
1	EC17167	Assam	IRRI, Manila Phillipines
2	IC461758X	Assam
3	IC89092	Assam
4	IC461682	Assam
5	IC461766	Assam
6	IC461285X	Assam
7	IC461757X	Assam
8	IC77333	Assam
9	IC89152	Assam
10	IC461287	Assam
11	IC461757	Assam
12	IC461762X	Assam
13	IC89119	Assam
14	IC81372	Assam
15	IC137454	Assam
16	EC17167	Assam	IRRI, Manila Phillipines
17	IC461683	Assam
18	IC461768	Assam
19	IC461286X	Assam
20	IC461759X	Assam
21	IC89063	Assam
22	IC78316	Assam
23	IC461288	Assam
24	IC461758	Assam
25	IC461763X	Assam
26	IC89139	Assam
27	IC89077	Assam
28	IC137456	Assam
29	IC461687	Assam
30	IC461769	Assam
31	IC461287X	Assam
32	IC461769X	Assam
33	IC89067	Assam
34	IC461289	Assam
35	IC461759	Assam
36	IC461764X	Assam
37	IC89143	Assam
38	IC89102	Assam
39	IC461770	Assam
40	IC461288X	Assam
41	IC89068	Assam
42	IC461291	Assam
43	IC461761	Assam
44	IC461765X	Assam
45	IC77394	Assam
46	IC89084	Assam
47	IC89113	Assam
48	IC460540	Assam
49	IC461281	Assam
50	IC461700	Assam
51	IC461771	Assam
52	IC461291X	Assam
53	IC89069	Assam
54	IC137398	Assam
55	IC461293	Assam
56	IC461762	Assam
57	IC461768X	Assam
58	IC144578	Assam
59	IC89115	Assam
60	IC461282	Assam
61	IC461707	Assam
62	IC461787	Assam
63	IC461294X	Assam
64	IC89070	Assam
65	IC461294	Assam
66	IC461763	Assam
67	IC461281X	Assam
68	IC461770X	Assam
69	IC78241	Assam
70	IC144675	Assam
71	IC89142	Assam
72	IC461042	Assam
73	IC461285	Assam
74	IC461710	Assam
75	IC461295X	Assam
76	IC89071	Assam
77	IC137423	Assam
78	IC461295	Assam
79	IC461764	Assam
80	IC461282X	Assam
81	IC461771X	Assam
82	IC78305	Assam
83	IC89151	Assam
84	IC467562	Assam
85	IC461286	Assam
86	IC461711	Assam
87	IC461700X	Assam
88	IC89073	Assam
89	IC79317	Assam
90	IC461673	Assam
91	IC461765	Assam
92	IC89060	Assam
93	IC81392	Assam
94	IC81435	Assam
95	IC89102	Assam
96	IC89153	Assam
97	IC89230	Assam
98	IC89264	Assam
99	IC89279	Assam
100	IC144600	Assam
101	IC144623	Assam
102	IC137356	Assam
103	IC81412	Assam
104	IC89079	Assam
105	IC89126	Assam
106	IC89180	Assam
107	IC89248	Assam
108	IC144579	Assam
109	IC144608	Assam
110	IC144631	Assam
111	IC137454	Assam
112	IC81403	Assam
113	IC81436	Assam
114	IC89105	Assam
115	IC89154	Assam
116	IC89234	Assam
117	IC89271	Assam
118	IC89280	Assam
119	IC144624	Assam
120	IC89073	Assam
121	IC137404	Assam
122	IC81361	Assam
123	IC81415	Assam
124	IC89080	Assam
125	IC89131	Assam
126	IC89183	Assam
127	IC89250	Assam
128	IC144609	Assam
129	IC144632	Assam
130	IC89063	Assam
131	IC137456	Assam
132	IC81394	Assam
133	IC81439	Assam
134	IC89155	Assam
135	IC89235	Assam
136	IC89272	Assam
137	IC89292	Assam
138	IC144602	Assam
139	IC89092	Assam
140	IC81363	Assam
141	IC81416	Assam
142	IC89084	Assam
143	IC89132	Assam
144	IC89191	Assam
145	IC89251	Assam
146	IC144581	Assam
147	IC144594	Assam
148	IC144633	Assam
149	IC89064	Assam
150	IC137436	Assam
151	IC81395	Assam
152	IC89052	Assam
153	IC89112	Assam
154	IC89156	Assam
155	IC89208	Assam
156	IC144575	Assam
157	IC89304	Assam
158	IC144603	Assam
159	IC144626	Assam
160	IC81371	Assam
161	IC81419	Assam
162	IC89088	Assam
163	IC89136	Assam
164	IC89192	Assam
165	IC89253	Assam
166	IC144613	Assam
167	IC144634	Assam
168	IC89067	Assam
169	IC137398	Assam
170	IC81396	Assam
171	IC89053	Assam
172	IC89113	Assam
173	IC89158	Assam
174	IC89210	Assam
175	IC89239	Assam
176	IC144576	Assam
177	IC144588	Assam
178	IC144604	Assam
179	IC144627	Assam
180	IC81375	Assam
181	IC81423	Assam
182	IC89194	Assam
183	IC89254	Assam
184	IC144596	Assam
185	IC144618	Assam
186	IC144635	Assam
187	IC89068	Assam
188	IC81399	Assam
189	IC89055	Assam
190	IC89115	Assam
191	IC89164	Assam
192	IC89212	Assam
193	IC144576A	Assam
194	IC144605	Assam
195	IC77129	Assam
196	IC81384	Assam
197	IC81424	Assam
198	IC89094	Assam
199	IC89142	Assam
200	IC89194	Assam
201	IC89223	Assam
202	IC89255	Assam
203	IC144597	Assam
204	IC144619	Assam
205	IC144636	Assam
206	IC89069	Assam
207	IC137464	Assam
208	IC81403	Assam
209	IC89061	Assam
210	IC89119	Assam
211	IC89171	Assam
212	IC89241	Assam
213	IC144577	Assam
214	IC144606	Assam
215	IC89054	Assam
216	IC137418	Assam
217	IC81387	Assam
218	IC81428	Assam
219	IC89095	Assam
220	IC89143	Assam
221	IC89196	Assam
222	IC89228	Assam
223	IC89256	Assam
224	IC144598	Assam
225	IC144621	Assam
226	IC89070	Assam
227	IC81407	Assam
228	IC89077	Assam
229	IC89125	Assam
230	IC89173	Assam
231	IC89246	Assam
232	IC144578	Assam
233	IC144607	Assam
234	IC144630	Assam
235	IC89056	Assam
236	IC137423	Assam
237	IC81391	Assam
238	IC81431	Assam
239	IC89151	Assam
240	IC89229	Assam
241	IC89257	Assam
242	IC89276	Assam
243	IC144599	Assam
244	IC144622	Assam
245	IC144638	Assam
246	IC144658	Assam
247	IC89114	Assam
248	IC89298	Assam
249	IC146152	Assam
250	IC144667	Assam
251	IC81372	Assam
252	IC146074	Assam
253	IC144640	Assam
254	IC89117	Assam
255	IC89310	Assam
256	IC81402	Assam
257	IC146075	Assam
258	IC146144	Assam
259	IC89123	Assam
260	IC146154	Assam
261	IC144651	Assam
262	IC81406	Assam
263	IC146076	Assam
264	IC146112	Assam
265	IC144642	Assam
266	IC89138	Assam
267	IC81372	Assam
268	IC89064	Assam
269	IC146041	Assam
270	IC146060	Assam
271	IC144643	Assam
272	IC144662	Assam
273	IC146070	Assam
274	IC81380	Assam
275	IC89229	Assam
276	IC146061	Assam
277	IC146079	Assam
278	IC144644	Assam
279	IC89184	Assam
280	IC146053	Assam
281	IC146071	Assam
282	IC144655	Assam
283	IC89091	Assam
284	IC89256	Assam
285	IC144645	Assam
286	IC89189	Assam
287	IC145993	Assam
288	IC89064	Assam
289	IC144674	Assam
290	IC89093	Assam
291	IC146064	Assam
292	IC146150	Assam
293	IC144666	Assam
294	IC146073	Assam
295	IC144675	Assam
296	IC89102	Assam
297	IC89282	Assam
298	IC146065	Assam
299	IC466353X	Assam
300	IC463068	Assam
301	IC463084	Assam
302	IC463103	Assam
303	IC463120	Assam
304	IC463137	Assam
305	IC463154	Assam
306	IC463167	Assam
307	IC463182	Assam
308	IC463199	Assam
309	IC463211	Assam
310	IC207919	Assam
311	IC208172	Assam
312	IC463028	Assam
313	IC463044	Assam
314	IC463061	Assam
315	IC463076	Assam
316	IC463092	Assam
317	IC467588	Assam
318	IC463128	Assam
319	IC463146	Assam
320	IC466401X	Assam
321	IC463175	Assam
322	IC463190	Assam
323	IC463203	Assam
324	IC466432	Assam
325	IC463018	Assam
326	IC467587	Assam
327	IC463053	Assam
328	IC463069	Assam
329	IC463085	Assam
330	IC463104	Assam
331	IC463121	Assam
332	IC463138	Assam
333	IC463155	Assam
334	IC463168	Assam
335	IC463183	Assam
336	IC463200	Assam
337	IC463212	Assam
338	IC208174	Assam
339	IC463030	Assam
340	IC463062	Assam
341	IC463077	Assam
342	IC463093	Assam
343	IC463113	Assam
344	IC463130	Assam
345	IC463147	Assam
346	IC463160	Assam
347	IC463176	Assam
348	IC463191	Assam
349	IC463204	Assam
350	IC466450X	Assam
351	IC207890	Assam
352	IC463019	Assam
353	IC463038	Assam
354	IC463054	Assam
355	IC463070	Assam
356	IC463086	Assam
357	IC463105	Assam
358	IC463122	Assam
359	IC463139	Assam
360	IC463156	Assam
361	IC463169	Assam
362	IC463184	Assam
363	IC466411	Assam
364	IC463213	Assam
365	IC208175	Assam
366	IC463031	Assam
367	IC463046	Assam
368	IC463064	Assam
369	IC463078	Assam
370	IC463095	Assam
371	IC463114	Assam
372	IC463131	Assam
373	IC463148	Assam
374	IC463161	Assam
375	IC463177	Assam
376	IC463193	Assam
377	IC206000	Assam
378	IC463020	Assam
379	IC463039	Assam
380	IC463055	Assam
381	IC463071	Assam
382	IC463087	Assam
383	IC463106	Assam
384	IC463123	Assam
385	IC463140	Assam
386	IC463157	Assam
387	IC463170	Assam
388	IC463185	Assam
389	IC466418	Assam
390	IC208176	Assam
391	IC463032	Assam
392	IC463047	Assam
393	IC466362X	Assam
394	IC463079	Assam
395	IC463096	Assam
396	IC463115	Assam
397	IC463132	Assam
398	IC463149	Assam
399	IC463162	Assam
400	IC463178	Assam
401	IC463194	Assam
402	IC466456X	Assam
403	IC206001	Assam
404	IC463021	Assam
405	IC463040	Assam
406	IC463056	Assam
407	IC463072	Assam
408	IC466369X	Assam
409	IC463108	Assam
410	IC463124	Assam
411	IC463142	Assam
412	IC463158	Assam
413	IC463171	Assam
414	IC463186	Assam
415	IC466429	Assam
416	IC208177	Assam
417	IC463033	Assam
418	IC463048	Assam
419	IC466375X	Assam
420	IC463080	Assam
421	IC463098	Assam
422	IC463116	Assam
423	IC463133	Assam
424	IC463150	Assam
425	IC463163	Assam
426	IC463179	Assam
427	IC463195	Assam
428	IC206002	Assam
429	IC463024	Assam
430	IC463041	Assam
431	IC463057	Assam
432	IC463073	Assam
433	IC463088	Assam
434	IC463109	Assam
435	IC463125	Assam
436	IC463143	Assam
437	IC463159	Assam
438	IC463172	Assam
439	IC463187	Assam
440	IC466430	Assam
441	IC463216	Assam
442	IC208179	Assam
443	IC463034	Assam
444	IC463049	Assam
445	IC463065	Assam
446	IC463081	Assam
447	IC463099	Assam
448	IC463117	Assam
449	IC463134	Assam
450	IC463151	Assam
451	IC463164	Assam
452	IC463180	Assam
453	IC463196	Assam
454	IC463208	Assam
455	IC208169	Assam
456	IC463025	Assam
457	IC463042	Assam
458	IC463058	Assam
459	IC463074	Assam
460	IC463089	Assam
461	IC463126	Assam
462	IC463144	Assam
463	IC466395X	Assam
464	IC463173	Assam
465	IC463188	Assam
466	IC466436X	Assam
467	IC208180	Assam
468	IC463050	Assam
469	IC463066	Assam
470	IC463100	Assam
471	IC463118	Assam
472	IC463135	Assam
473	IC463152	Assam
474	IC463165	Assam
475	IC463181	Assam
476	IC463197	Assam
477	IC208171	Assam
478	IC463026	Assam
479	IC463043	Assam
480	IC463060	Assam
481	IC463075	Assam
482	IC463091	Assam
483	IC463112	Assam
484	IC463127	Assam
485	IC463145	Assam
486	IC466398X	Assam
487	IC463174	Assam
488	IC463189	Assam
489	IC463218	Assam
490	IC208182	Assam
491	IC463036	Assam
492	IC463051	Assam
493	IC463067	Assam
494	IC463083	Assam
495	IC463101	Assam
496	IC463119	Assam
497	IC463136	Assam
498	IC463153	Assam
499	IC463166	Assam
500	IC466420	Assam
501	IC463198	Assam
502	EC17167	Assam	IRRI, Manila Phillipines
503	IC463756	Assam
504	IC463757	Assam
505	IC463758	Assam
506	IC463759	Assam
507	IC463812	Assam
508	IC463760	Assam
509	IC463762	Assam
510	IC463763	Assam
511	IC463814	Assam
512	IC463764	Assam
513	IC463816	Assam
514	IC463680	Assam
515	IC463682	Assam
516	IC463706	Assam
517	IC463711	Assam
518	IC463711	Assam
519	IC463684	Assam
520	IC463685	Assam
521	IC463686	Assam
522	IC463709	Assam
523	IC463688	Assam
524	IC463710	Assam
525	IC463711	Assam
526	IC463711	Assam
527	IC463690	Assam
528	IC463691	Assam
529	IC463712	Assam
530	IC463712	Assam
531	IC463713	Assam
532	IC463714	Assam
533	IC463715	Assam
534	IC463716	Assam
535	IC463696	Assam
536	IC463697	Assam
537	IC463698	Assam
538	IC463699	Assam
539	IC463700	Assam
540	IC463701	Assam
541	IC466578X	Assam
542	IC463702	Assam
543	IC463703	Assam
544	IC463704	Assam
545	IC463773	Assam
546	IC463656	Assam
547	IC461285X	Assam
548	IC463662	Assam
549	IC461286X	Assam
550	IC463666	Assam
551	IC463667	Assam
552	IC461294X	Assam
553	IC463668	Assam
554	IC461295X	Assam
555	IC463669	Assam
556	IC463678	Assam
557	IC461759X	Assam
558	IC461762X	Assam
559	IC463672	Assam
560	IC461763X	Assam
561	IC461764X	Assam
562	IC463674	Assam
563	IC461765X	Assam
564	IC463675	Assam
565	IC463679	Assam
566	IC466570X	Assam
567	IC463705	Assam
568	IC463717	Assam
569	IC463718	Assam
570	IC463719	Assam
571	IC463720	Assam
572	IC463721	Assam
573	IC463722	Assam
574	IC463766	Assam
575	IC463723	Assam
576	IC463724	Assam
577	IC463725	Assam
578	IC463726	Assam
579	IC463767	Assam
580	IC463727	Assam
581	IC463728	Assam
582	IC463768	Assam
583	IC463769	Assam
584	IC463729	Assam
585	IC463770	Assam
586	IC463730	Assam
587	IC463771	Assam
588	IC463772	Assam
589	IC463773	Assam
590	IC463731	Assam
591	IC463776	Assam
592	IC463732	Assam
593	IC463733	Assam
594	IC463778	Assam
595	IC463779	Assam
596	IC466592X	Assam
597	IC463734	Assam
598	IC463780	Assam
599	IC463735	Assam
600	IC463736	Assam
601	IC463781	Assam
602	IC463737	Assam
603	IC463738	Assam
604	IC463739	Assam
605	IC463783	Assam
606	IC463740	Assam
607	IC463784	Assam
608	IC463785	Assam
609	IC463787	Assam
610	IC463741	Assam
611	IC463788	Assam
612	IC463742	Assam
613	IC463743	Assam
614	IC463744	Assam
615	IC463789	Assam
616	IC463790	Assam
617	IC463791	Assam
618	IC463793	Assam
619	IC463795	Assam
620	IC463745	Assam
621	IC463746	Assam
622	IC463748	Assam
623	IC463749	Assam
624	IC463750	Assam
625	IC463751	Assam
626	IC463752	Assam
627	IC463753	Assam
628	IC463754	Assam
629	IC463755	Assam
630	IC464372	Assam
631	IC464373	Assam
632	IC464374	Assam
633	IC464375	Assam
634	IC464376	Assam
635	IC464377	Assam
636	IC464378	Assam
637	IC464379	Assam
638	IC464380	Assam
639	IC464382	Assam
640	IC464383	Assam
641	IC464388	Assam
642	IC464389	Assam
643	IC464390	Assam
644	IC464391	Assam
645	IC464392	Assam
646	IC464393	Assam
647	IC464394	Assam
648	IC464395	Assam
649	IC464396	Assam
650	IC464397	Assam
651	IC464399	Assam
652	IC464401	Assam
653	IC464402	Assam
654	IC464403	Assam
655	IC464404	Assam
656	IC464405	Assam
657	IC464407	Assam
658	IC464408	Assam
659	IC464409	Assam
660	IC464410	Assam
661	IC464412	Assam
662	IC464413	Assam
663	IC464414	Assam
664	IC466823X	Assam
665	IC464416	Assam
666	IC464417	Assam
667	IC464418	Assam
668	IC464419	Assam
669	IC464420	Assam
670	IC464422	Assam
671	IC464423	Assam
672	IC464424	Assam
673	IC464425	Assam
674	IC464426	Assam
675	IC464427	Assam
676	IC464428	Assam
677	IC464429	Assam
678	IC464430	Assam
679	IC464431	Assam
680	IC464432	Assam
681	IC464433	Assam
682	IC81403	Assam
683	IC464282	Assam
684	IC464283	Assam
685	IC464284	Assam
686	IC464298	Assam
687	IC464300	Assam
688	IC464301	Assam
689	IC464302	Assam
690	IC89092	Assam
691	IC464308	Assam
692	IC464310	Assam
693	IC464314	Assam
694	IC464320	Assam
695	IC464325	Assam
696	IC466752X	Assam
697	IC467606	Assam
698	IC464326	Assam
699	IC464327	Assam
700	IC464328	Assam
701	IC464329	Assam
702	IC464330	Assam
703	IC464331	Assam
704	IC464332	Assam
705	IC464333	Assam
706	IC89194	Assam
707	IC464335	Assam
708	IC464336	Assam
709	IC464337	Assam
710	IC464338	Assam
711	IC464339	Assam
712	IC464340	Assam
713	IC464341	Assam
714	IC464342	Assam
715	IC464343	Assam
716	IC464344	Assam
717	IC464345	Assam
718	IC464346	Assam
719	IC464347	Assam
720	IC464348	Assam
721	IC464349	Assam
722	IC464350	Assam
723	IC464351	Assam
724	IC464352	Assam
725	IC464353	Assam
726	IC464354	Assam
727	IC464355	Assam
728	IC464356	Assam
729	IC464358	Assam
730	IC464359	Assam
731	IC466747	Assam
732	IC464360	Assam
733	IC464361	Assam
734	IC464362	Assam
735	IC464363	Assam
736	IC464364	Assam
737	IC464365	Assam
738	IC464366	Assam
739	IC464367	Assam
740	IC464368	Assam
741	IC464369	Assam
742	IC464370	Assam
743	IC464371	Assam
744	IC464384	Assam
745	IC464385	Assam
746	IC464386	Assam
747	IC466761	Assam
748	IC464387	Assam
749	IC464471	Assam
750	IC464472	Assam
751	IC464434	Assam
752	IC464435	Assam
753	IC464436	Assam
754	IC464437	Assam
755	IC464438	Assam
756	IC464439	Assam
757	IC464440	Assam
758	IC466869X	Assam
759	IC464441	Assam
760	IC464442	Assam
761	IC464443	Assam
762	IC464444	Assam
763	IC464445	Assam
764	IC464446	Assam
765	IC464447	Assam
766	IC464448	Assam
767	IC464449	Assam
768	IC464450	Assam
769	IC464451	Assam
770	IC464452	Assam
771	IC464453	Assam
772	IC464454	Assam
773	IC464455	Assam
774	IC464456	Assam
775	IC464457	Assam
776	IC464458	Assam
777	IC464459	Assam
778	IC464460	Assam
779	IC464461	Assam
780	IC464462	Assam
781	IC464463	Assam
782	IC464464	Assam
783	IC464496	Assam
784	IC464497	Assam
785	IC464498	Assam
786	IC464499	Assam
787	IC464500	Assam
788	IC464660	Assam
789	IC464661	Assam
790	IC464664	Assam
791	IC464665	Assam
792	IC464666	Assam
793	IC464667	Assam
794	IC464668	Assam
795	IC464669	Assam
796	IC464671	Assam
797	IC464672	Assam
798	IC464673	Assam
799	IC464674	Assam
800	IC464676	Assam
801	IC464678	Assam
802	IC464680	Assam
803	IC464681	Assam
804	IC464682	Assam
805	IC464683	Assam
806	IC464684	Assam
807	IC464685	Assam
808	IC462236	Assam
809	IC462237	Assam
810	IC462238	Assam
811	IC462239	Assam
812	IC462240	Assam
813	IC462242	Assam
814	IC462244	Assam
815	IC462245	Assam
816	IC462247	Assam
817	IC462248	Assam
818	IC462249	Assam
819	IC462250	Assam
820	IC462251	Assam
821	IC462252	Assam
822	IC462253	Assam
823	IC462254	Assam
824	IC462255	Assam
825	IC462256	Assam
826	IC462257	Assam
827	IC462258	Assam
828	IC462260	Assam
829	IC462304	Assam
830	IC462263	Assam
831	IC462264	Assam
832	IC462265	Assam
833	IC462266	Assam
834	IC462267	Assam
835	IC462268	Assam
836	IC462270	Assam
837	IC462271	Assam
838	IC462272	Assam
839	IC462273	Assam
840	IC462274	Assam
841	IC462276	Assam
842	IC462277	Assam
843	IC462279	Assam
844	IC462280	Assam
845	IC462281	Assam
846	IC462283	Assam
847	IC462285	Assam
848	IC462286	Assam
849	IC462287	Assam
850	IC462288	Assam
851	IC462289	Assam
852	IC466359X	Assam
853	IC462290	Assam
854	IC462292	Assam
855	IC462293	Assam
856	IC462294	Assam
857	IC462295	Assam
858	IC462296	Assam
859	IC462297	Assam
860	IC462298	Assam
861	IC462299	Assam
862	IC462300	Assam
863	IC462302	Assam
864	IC462303	Assam
865	IC462304	Assam
866	IC462306	Assam
867	IC462307	Assam
868	IC462308	Assam
869	IC462309	Assam
870	IC462310	Assam
871	IC462311	Assam
872	IC462312	Assam
873	IC462313	Assam
874	IC462314	Assam
875	IC462315	Assam
876	IC463179X	Assam
877	IC466403	Assam
878	IC466422	Assam
879	IC466424	Assam
880	IC462317	Assam
881	IC462318	Assam
882	IC462321	Assam
883	IC462325	Assam
884	IC462327	Assam
885	IC462330	Assam
886	IC462331	Assam
887	IC462333	Assam
888	IC462334	Assam
889	IC462339	Assam
890	IC466419	Assam
891	IC466428	Assam
892	IC466433X	Assam
893	IC464473	Assam
894	IC81372	Assam
895	IC466960X	Assam
896	IC466963X	Assam
897	IC464465	Assam
898	IC464466	Assam
899	IC464467	Assam
900	IC464468	Assam
901	IC464469	Assam
902	IC464470	Assam
903	IC466985X	Assam
904	IC89064	Assam
905	IC464479	Assam
906	IC464482	Assam
907	IC464484	Assam
908	IC464485	Assam
909	IC464642	Assam
910	IC464495	Assam
911	IC206003	Assam
912	IC253415	Assam
913	IC253416	Assam
914	IC253417	Assam
915	IC253418	Assam
916	IC253419	Assam
917	IC253420	Assam
918	IC253422	Assam
919	IC253423	Assam
920	IC464462X	Assam
921	IC465269	Assam
922	IC465270	Assam
923	IC465271	Assam
924	IC465272	Assam
925	IC465273	Assam
926	IC465274	Assam
927	IC465275	Assam
928	IC465276	Assam
929	IC465277	Assam
930	IC465278	Assam
931	IC465279	Assam
932	IC465280	Assam
933	IC465281	Assam
934	IC465282	Assam
935	IC465283	Assam
936	IC465284	Assam
937	IC465285	Assam
938	IC465286	Assam
939	IC465287	Assam
940	IC465288	Assam
941	IC465291	Assam
942	IC465292	Assam
943	IC465295	Assam
944	IC465298	Assam
945	IC465299	Assam
946	IC465301	Assam
947	IC465303	Assam
948	IC465307	Assam
949	IC465308	Assam
950	IC465310	Assam
951	IC465312	Assam
952	IC465388	Assam
953	IC465399	Assam
954	IC465400	Assam
955	IC465401	Assam
956	IC465404	Assam
957	IC466919X	Assam
958	IC466352	Assam
959	IC466353	Assam
960	IC466355	Assam
961	IC466356	Assam
962	IC466357	Assam
963	IC466358	Assam
964	IC466359	Assam
965	IC466360	Assam
966	IC466361	Assam
967	IC466362	Assam
968	IC466363	Assam
969	IC466364	Assam
970	IC466365	Assam
971	IC466366	Assam
972	IC466368	Assam
973	IC466369	Assam
974	IC466370	Assam
975	IC466371	Assam
976	IC466372	Assam
977	IC466373	Assam
978	IC466374	Assam
979	IC466375	Assam
980	IC466377	Assam
981	IC466378	Assam
982	IC466379	Assam
983	IC466380	Assam
984	IC466382	Assam
985	IC466383	Assam
986	IC466384	Assam
987	IC466385	Assam
988	IC466386	Assam
989	IC466387	Assam
990	IC466388	Assam
991	IC466389	Assam
992	IC466390	Assam
993	IC466391	Assam
994	IC466392	Assam
995	IC466393	Assam
996	IC466394	Assam
997	IC466395	Assam
998	IC466396	Assam
999	IC466397	Assam
1000	IC466398	Assam
1001	IC466399	Assam
1002	IC466400	Assam
1003	IC466401	Assam
1004	IC466402	Assam
1005	IC466403	Assam
1006	IC466404	Assam
1007	IC466405	Assam
1008	IC466406	Assam
1009	IC466407	Assam
1010	IC466408	Assam
1011	IC466409	Assam
1012	IC466410	Assam
1013	IC466411	Assam
1014	IC466412	Assam
1015	IC466413	Assam
1016	IC466414	Assam
1017	IC466416	Assam
1018	IC466417	Assam
1019	IC466418	Assam
1020	IC466419	Assam
1021	IC466420	Assam
1022	IC466421	Assam
1023	IC466422	Assam
1024	IC466423	Assam
1025	IC466424	Assam
1026	IC466425	Assam
1027	IC466426	Assam
1028	IC466427	Assam
1029	IC466428	Assam
1030	IC466429	Assam
1031	IC466430	Assam
1032	IC466431	Assam
1033	IC466432	Assam
1034	IC466433	Assam
1035	IC466434	Assam
1036	IC466435	Assam
1037	IC466436	Assam
1038	IC466437	Assam
1039	IC466446	Assam
1040	IC466450	Assam
1041	IC466456	Assam
1042	IC466562	Assam
1043	IC466563	Assam
1044	IC466565	Assam
1045	IC466566	Assam
1046	IC466567	Assam
1047	IC466568	Assam
1048	IC466569	Assam
1049	IC466570	Assam
1050	IC466571	Assam
1051	IC466572	Assam
1052	IC466574	Assam
1053	IC466578	Assam
1054	IC466580	Assam
1055	IC466582	Assam
1056	IC466583	Assam
1057	IC466584	Assam
1058	IC466585	Assam
1059	IC466586	Assam
1060	IC466590	Assam
1061	IC466592	Assam
1062	IC466703	Assam
1063	IC466707	Assam
1064	IC466712	Assam
1065	IC466715	Assam
1066	IC466718	Assam
1067	IC466720	Assam
1068	IC466723	Assam
1069	IC466727	Assam
1070	IC466731	Assam
1071	IC466734	Assam
1072	IC466735	Assam
1073	IC466736	Assam
1074	IC466737	Assam
1075	IC466738	Assam
1076	IC466739	Assam
1077	IC466740	Assam
1078	IC466741	Assam
1079	IC466742	Assam
1080	IC466743	Assam
1081	IC466744	Assam
1082	IC466745	Assam
1083	IC466746	Assam
1084	IC466747X	Assam
1085	IC466748	Assam
1086	IC466749	Assam
1087	IC466750	Assam
1088	IC466751	Assam
1089	IC466752	Assam
1090	IC466753	Assam
1091	IC466754	Assam
1092	IC466755	Assam
1093	IC466756	Assam
1094	IC466757	Assam
1095	IC466758	Assam
1096	IC466759	Assam
1097	IC466760	Assam
1098	IC466761X	Assam
1099	IC466762	Assam
1100	IC466763	Assam
1101	IC466764	Assam
1102	IC466765	Assam
1103	IC466766	Assam
1104	IC466767	Assam
1105	IC466768	Assam
1106	IC466769	Assam
1107	IC466770	Assam
1108	IC466771	Assam
1109	IC466767	Assam
1110	IC466772	Assam
1111	IC466775	Assam
1112	IC466776	Assam
1113	IC466777	Assam
1114	IC466778	Assam
1115	IC466780	Assam
1116	IC466781	Assam
1117	IC466782	Assam
1118	IC466783	Assam
1119	IC466785	Assam
1120	IC466786	Assam
1121	IC466787	Assam
1122	IC466788	Assam
1123	IC466789	Assam
1124	IC466790	Assam
1125	IC466791	Assam
1126	IC466792	Assam
1127	IC466794	Assam
1128	IC466795	Assam
1129	IC466796	Assam
1130	IC466797	Assam
1131	IC466798	Assam
1132	IC466799	Assam
1133	IC466801	Assam
1134	IC466802	Assam
1135	IC466803	Assam
1136	IC466804	Assam
1137	IC466805	Assam
1138	IC466806	Assam
1139	IC466807	Assam
1140	IC466808	Assam
1141	IC466809	Assam
1142	IC466810	Assam
1143	IC466811	Assam
1144	IC466812	Assam
1145	IC466813	Assam
1146	IC466814	Assam
1147	IC466815	Assam
1148	IC466816	Assam
1149	IC466817	Assam
1150	IC466818	Assam
1151	IC466819	Assam
1152	IC466820	Assam
1153	IC466820	Assam
1154	IC466822	Assam
1155	IC466823	Assam
1156	IC466824	Assam
1157	IC466827	Assam
1158	IC466831	Assam
1159	IC466832	Assam
1160	IC466833	Assam
1161	IC466834	Assam
1162	IC466835	Assam
1163	IC466836	Assam
1164	IC466839	Assam
1165	IC466840	Assam
1166	IC466841	Assam
1167	IC466842	Assam
1168	IC466843	Assam
1169	IC466844	Assam
1170	IC466847	Assam
1171	IC466848	Assam
1172	IC466849	Assam
1173	IC466852	Assam
1174	IC466854	Assam
1175	IC466857	Assam
1176	IC466862	Assam
1177	IC466865	Assam
1178	IC466866	Assam
1179	IC466872	Assam
1180	IC466883X	Assam
1181	IC466888	Assam
1182	IC466890	Assam
1183	IC466891	Assam
1184	IC466892	Assam
1185	IC466893	Assam
1186	IC466894	Assam
1187	IC466895	Assam
1188	IC466896	Assam
1189	IC466897	Assam
1190	IC466898	Assam
1191	IC466899	Assam
1192	IC466900	Assam
1193	IC466901	Assam
1194	IC466902	Assam
1195	IC466903	Assam
1196	IC466904	Assam
1197	IC466905	Assam
1198	IC466906	Assam
1199	IC466907	Assam
1200	IC466908	Assam
1201	IC466909	Assam
1202	IC466910	Assam
1203	IC466911	Assam
1204	IC466912	Assam
1205	IC466913	Assam
1206	IC466914	Assam
1207	IC466915	Assam
1208	IC466916	Assam
1209	IC466917	Assam
1210	IC466918	Assam
1211	IC466919	Assam
1212	IC466920	Assam
1213	IC466921	Assam
1214	IC466923	Assam
1215	IC466924	Assam
1216	IC466925	Assam
1217	IC466926	Assam
1218	IC466927	Assam
1219	IC466929	Assam
1220	IC466929	Assam
1221	IC466929	Assam
1222	IC466930	Assam
1223	IC466931	Assam
1224	IC466932	Assam
1225	IC466933	Assam
1226	IC466934	Assam
1227	IC466935	Assam
1228	IC466936	Assam
1229	IC466938	Assam
1230	IC466941	Assam
1231	IC466942	Assam
1232	IC466944	Assam
1233	IC466946	Assam
1234	IC466947	Assam
1235	IC466948	Assam
1236	IC466949	Assam
1237	IC466950	Assam
1238	IC466951	Assam
1239	IC466952	Assam
1240	IC466953	Assam
1241	IC466953	Assam
1242	IC466954	Assam
1243	IC466955	Assam
1244	IC466956	Assam
1245	IC466957	Assam
1246	IC466958	Assam
1247	IC466959	Assam
1248	IC466960	Assam
1249	IC466961	Assam
1250	IC466961	Assam
1251	IC466962	Assam
1252	IC466963	Assam
1253	IC466964	Assam
1254	IC466965	Assam
1255	IC466966	Assam
1256	IC466967	Assam
1257	IC466968	Assam
1258	IC466969	Assam
1259	IC466970	Assam
1260	IC466970	Assam
1261	IC466971	Assam
1262	IC466972	Assam
1263	IC466973	Assam
1264	IC466974	Assam
1265	IC466975	Assam
1266	IC466975	Assam
1267	IC466976	Assam
1268	IC466977	Assam
1269	IC466978	Assam
1270	IC466979	Assam
1271	IC466980	Assam
1272	IC466980	Assam
1273	IC466981	Assam
1274	IC466981	Assam
1275	IC466985	Assam
1276	IC466986	Assam
1277	IC466987	Assam
1278	IC466987	Assam
1279	IC466988	Assam
1280	IC466989	Assam
1281	IC466993	Assam
1282	IC466993	Assam
1283	IC466995	Assam
1284	IC466997	Assam
1285	IC467003	Assam
1286	IC467004	Assam
1287	IC467006	Assam
1288	IC206003	Assam
1289	IC260049	Assam
1290	IC262355	Assam
1291	IC264293	Assam
1292	IC264294	Assam
1293	IC264298	Assam
1294	IC264300	Assam
1295	IC264302	Assam
1296	IC264449	Assam
1297	IC264450	Assam
1298	IC264452	Assam
1299	IC264453	Assam
1300	IC264454	Assam
1301	IC264455	Assam
1302	IC264456	Assam
1303	IC264457	Assam
1304	IC264459	Assam
1305	IC264460	Assam
1306	IC264481	Assam
1307	IC264482	Assam
1308	IC264485	Assam
1309	IC264486	Assam
1310	IC264493	Assam
1311	IC280976	Assam
1312	IC280977	Assam
1313	IC280978	Assam
1314	IC280981	Assam
1315	IC280982	Assam
1316	IC280983	Assam
1317	IC280984	Assam
1318	IC280985	Assam
1319	IC280986	Assam
1320	IC280987	Assam
1321	IC280988	Assam
1322	IC280989	Assam
1323	IC280990	Assam
1324	IC280991	Assam
1325	IC280992	Assam
1326	IC280993	Assam
1327	IC280994	Assam
1328	IC280998	Assam
1329	IC280999	Assam
1330	IC467298	Assam
1331	IC467300	Assam
1332	IC467301	Assam
1333	IC467306	Assam
1334	IC467317	Assam
1335	IC467318	Assam
[truncated: 4,986 more rows]
