# Supplementary material for: Analysis of Genetic Diversity and Population Structure of Rice Germplasm from North-Eastern Region of India and Development of a Core Germplasm Set
Source: PLoS One. 2014 Nov 20;9(11):e113094. doi: 10.1371/journal.pone.0113094 (PMC4239046; doi:10.1371/journal.pone.0113094)
Supplement: Table S4 — List of rice accessions identified as NE core set based on SNP markers. (XLSX) [file pone.0113094.s009.xlsx]

## Sheet: Sheet1
Table S4:	List of rice aceessions identified for North-East core collection based on SNP markrers
S. No.	Sample ID	STATE
3	IC146055	Arunachal Pradesh
2	IC207883	Arunachal Pradesh
22	IC219317	Arunachal Pradesh
39	IC350068	Arunachal Pradesh
40	IC350082	Arunachal Pradesh
41	IC350096	Arunachal Pradesh
42	IC350101	Arunachal Pradesh
43	IC350109	Arunachal Pradesh
44	IC350116	Arunachal Pradesh
45	IC350128	Arunachal Pradesh
46	IC350133	Arunachal Pradesh
47	IC350164	Arunachal Pradesh
10	IC463794	Arunachal Pradesh
5	IC463835	Arunachal Pradesh
4	IC463877	Arunachal Pradesh
6	IC463966	Arunachal Pradesh
7	IC463981	Arunachal Pradesh
8	IC463985	Arunachal Pradesh
9	IC464004	Arunachal Pradesh
11	IC464072	Arunachal Pradesh
53	IC464118	Arunachal Pradesh
12	IC464129	Arunachal Pradesh
13	IC464163	Arunachal Pradesh
14	IC464170	Arunachal Pradesh
15	IC464243	Arunachal Pradesh
16	IC464246	Arunachal Pradesh
17	IC464272	Arunachal Pradesh
18	IC464279	Arunachal Pradesh
19	IC464280	Arunachal Pradesh
20	IC464299	Arunachal Pradesh
21	IC464315	Arunachal Pradesh
56	IC465005	Arunachal Pradesh
57	IC465014	Arunachal Pradesh
54	IC465052	Arunachal Pradesh
60	IC465132	Arunachal Pradesh
59	IC465135	Arunachal Pradesh
23	IC466591	Arunachal Pradesh
58	IC466601X	Arunachal Pradesh
24	IC466607	Arunachal Pradesh
25	IC466614	Arunachal Pradesh
26	IC466623	Arunachal Pradesh
27	IC466624	Arunachal Pradesh
28	IC466631	Arunachal Pradesh
29	IC466632	Arunachal Pradesh
30	IC466641	Arunachal Pradesh
31	IC466643	Arunachal Pradesh
32	IC466646	Arunachal Pradesh
33	IC466647	Arunachal Pradesh
34	IC466674	Arunachal Pradesh
35	IC466696	Arunachal Pradesh
55	IC466700	Arunachal Pradesh
36	IC466706	Arunachal Pradesh
37	IC466708	Arunachal Pradesh
38	IC466726	Arunachal Pradesh
48	IC558296	Arunachal Pradesh
49	IC558298	Arunachal Pradesh
50	IC558305	Arunachal Pradesh
51	IC558336	Arunachal Pradesh
52	IC558342	Arunachal Pradesh
1	IC81388	Arunachal Pradesh
69	IC144603	Assam
74	IC144640	Assam
76	IC146061	Assam
78	IC146064	Assam
79	IC146065	Assam
75	IC146075	Assam
77	IC146079	Assam
93	IC206002	Assam
131	IC206003	Assam
97	IC208171	Assam
83	IC208174	Assam
96	IC208180	Assam
132	IC253417	Assam
133	IC253418	Assam
134	IC253419	Assam
135	IC253423	Assam
168	IC260049	Assam
169	IC262355	Assam
170	IC264293	Assam
171	IC264298	Assam
172	IC264302	Assam
173	IC264449	Assam
174	IC264450	Assam
175	IC264453	Assam
176	IC264454	Assam
177	IC264455	Assam
178	IC264456	Assam
179	IC264457	Assam
180	IC264459	Assam
181	IC264460	Assam
182	IC264481	Assam
183	IC264482	Assam
184	IC264485	Assam
185	IC264486	Assam
186	IC264493	Assam
200	IC264524	Assam
201	IC264527	Assam
202	IC264549	Assam
203	IC264580	Assam
204	IC273183	Assam
205	IC273202	Assam
217	IC275929	Assam
218	IC275930	Assam
206	IC275948	Assam
268	IC280128	Assam
269	IC280145	Assam
187	IC280976	Assam
266	IC280979	Assam
188	IC280981	Assam
189	IC280984	Assam
190	IC280987	Assam
191	IC280988	Assam
192	IC280989	Assam
193	IC280991	Assam
194	IC280992	Assam
195	IC280999	Assam
207	IC284566	Assam
270	IC298330	Assam
271	IC298341	Assam
208	IC298342	Assam
209	IC298358	Assam
210	IC298365	Assam
211	IC298367	Assam
212	IC298369	Assam
272	IC316278	Assam
273	IC316282	Assam
274	IC316437	Assam
275	IC316440	Assam
276	IC316443	Assam
277	IC316449	Assam
213	IC323684	Assam
214	IC323700	Assam
215	IC323713	Assam
216	IC324126	Assam
296	IC324155	Assam
297	IC330202	Assam
298	IC330203	Assam
299	IC330204	Assam
300	IC330211	Assam
301	IC330214	Assam
302	IC330215	Assam
303	IC330219	Assam
304	IC330221	Assam
305	IC330223	Assam
278	IC330247	Assam
279	IC330250	Assam
287	IC332914	Assam
288	IC332920	Assam
289	IC332942	Assam
290	IC332944	Assam
291	IC332953	Assam
292	IC332969	Assam
293	IC332990	Assam
294	IC333007	Assam
295	IC333030	Assam
280	IC346053	Assam
281	IC346054	Assam
219	IC352761	Assam
220	IC352768	Assam
221	IC352809	Assam
222	IC352812	Assam
223	IC352834	Assam
224	IC352837	Assam
225	IC380346	Assam
226	IC380350	Assam
227	IC380352	Assam
228	IC380359	Assam
229	IC380392	Assam
230	IC380393	Assam
231	IC380396	Assam
232	IC380423	Assam
233	IC380432	Assam
234	IC380439	Assam
235	IC380442	Assam
236	IC380448	Assam
237	IC380459	Assam
238	IC380474	Assam
239	IC380475	Assam
240	IC380477	Assam
241	IC380480	Assam
242	IC380481	Assam
243	IC380488	Assam
244	IC380491	Assam
245	IC380542	Assam
246	IC380549	Assam
247	IC380550	Assam
248	IC380563	Assam
249	IC380573	Assam
250	IC380582	Assam
251	IC380608	Assam
252	IC380615	Assam
253	IC380619	Assam
254	IC380620	Assam
255	IC380624	Assam
256	IC380626	Assam
257	IC380628	Assam
258	IC380634	Assam
259	IC380636	Assam
260	IC380637	Assam
261	IC380638	Assam
262	IC380642	Assam
263	IC380644	Assam
264	IC380648	Assam
265	IC380651	Assam
282	IC381984	Assam
283	IC384708	Assam
267	IC433816	Assam
284	IC435787	Assam
285	IC435904	Assam
286	IC435913	Assam
62	IC461291	Assam
65	IC461710	Assam
68	IC461711	Assam
63	IC461762	Assam
105	IC461764X	Assam
128	IC462248	Assam
129	IC462287	Assam
130	IC462310	Assam
94	IC463024	Assam
88	IC463032	Assam
91	IC463033	Assam
99	IC463051	Assam
84	IC463054	Assam
306	IC463059	Assam
87	IC463106	Assam
89	IC463115	Assam
92	IC463116	Assam
80	IC463137	Assam
85	IC463139	Assam
86	IC463156	Assam
90	IC463158	Assam
81	IC463182	Assam
82	IC463183	Assam
95	IC463187	Assam
98	IC463218	Assam
104	IC463656	Assam
106	IC463675	Assam
102	IC463696	Assam
103	IC463704	Assam
101	IC463706	Assam
107	IC463721	Assam
109	IC463742	Assam
110	IC463743	Assam
112	IC463748	Assam
113	IC463752	Assam
100	IC463756	Assam
108	IC463767	Assam
111	IC463790	Assam
118	IC464331	Assam
120	IC464355	Assam
121	IC464365	Assam
114	IC464382	Assam
122	IC464386	Assam
115	IC464399	Assam
116	IC464408	Assam
117	IC464418	Assam
123	IC464435	Assam
124	IC464446	Assam
125	IC464449	Assam
126	IC464666	Assam
127	IC464676	Assam
307	IC464954	Assam
308	IC465122	Assam
309	IC465136	Assam
310	IC465157	Assam
311	IC465172	Assam
319	IC465177	Assam
312	IC465184	Assam
313	IC465191	Assam
314	IC465211	Assam
315	IC465229	Assam
316	IC465231	Assam
317	IC465236	Assam
318	IC465243	Assam
136	IC465273	Assam
137	IC465291	Assam
138	IC465404	Assam
139	IC466362	Assam
140	IC466370	Assam
141	IC466373	Assam
142	IC466380	Assam
143	IC466384	Assam
144	IC466387	Assam
145	IC466402	Assam
146	IC466405	Assam
147	IC466409	Assam
148	IC466410	Assam
149	IC466411	Assam
150	IC466426	Assam
151	IC466563	Assam
152	IC466566	Assam
153	IC466582	Assam
154	IC466583	Assam
155	IC466735	Assam
156	IC466739	Assam
157	IC466741	Assam
158	IC466751	Assam
159	IC466778	Assam
160	IC466796	Assam
161	IC466798	Assam
162	IC466799	Assam
163	IC466811	Assam
164	IC466818	Assam
165	IC466951	Assam
166	IC466981	Assam
167	IC466997	Assam
196	IC467300	Assam
197	IC467317	Assam
198	IC467324	Assam
199	IC467330	Assam
70	IC81384	Assam
66	IC89071	Assam
71	IC89094	Assam
64	IC89115	Assam
73	IC89125	Assam
67	IC89151	Assam
61	IC89152	Assam
72	IC89194	Assam
119	IC89194	Assam
328	IC207882	Manipur
374	IC256603	Manipur
375	IC331287	Manipur
376	IC331293	Manipur
377	IC331304	Manipur
378	IC331305	Manipur
369	IC352838	Manipur
370	IC352869	Manipur
371	IC352915	Manipur
372	IC352918	Manipur
373	IC352920	Manipur
322	IC461296	Manipur
325	IC461301	Manipur
327	IC461333	Manipur
324	IC461910	Manipur
321	IC461915	Manipur
326	IC461921	Manipur
320	IC461922	Manipur
340	IC464544X	Manipur
329	IC464548	Manipur
330	IC464554	Manipur
331	IC464570	Manipur
332	IC464599	Manipur
333	IC464608	Manipur
336	IC464615	Manipur
337	IC464620	Manipur
338	IC464627	Manipur
339	IC464628	Manipur
335	IC464637	Manipur
334	IC464647	Manipur
341	IC465316	Manipur
342	IC465320	Manipur
343	IC465325	Manipur
344	IC465326	Manipur
345	IC465347	Manipur
346	IC465350	Manipur
347	IC465361	Manipur
348	IC465364	Manipur
379	IC465372	Manipur
349	IC467083	Manipur
350	IC467100	Manipur
351	IC467109	Manipur
352	IC467116	Manipur
353	IC467123	Manipur
354	IC467134	Manipur
355	IC467135	Manipur
356	IC467183	Manipur
357	IC467201	Manipur
358	IC467216	Manipur
359	IC467246	Manipur
360	IC467249	Manipur
361	IC467263	Manipur
362	IC467271	Manipur
363	IC467285X	Manipur
364	IC467288	Manipur
365	IC467294	Manipur
366	IC467299	Manipur
367	IC467303	Manipur
368	IC467323	Manipur
323	IC9326	Manipur
424	EC31788831P	Meghalaya	IRRI, Manila Phillipines
421	EC339875P	Meghalaya	IRRI, Manila Phillipines
399	EC339879	Meghalaya	IRRI, Manila Phillipines
405	EC339880P	Meghalaya	IRRI, Manila Phillipines
414	EC339882P	Meghalaya	IRRI, Manila Phillipines
423	EC339885P	Meghalaya	IRRI, Manila Phillipines
425	EC339888P	Meghalaya	IRRI, Manila Phillipines
429	EC339889P	Meghalaya	IRRI, Manila Phillipines
404	EC339892P	Meghalaya	IRRI, Manila Phillipines
395	IC137342	Meghalaya
391	IC137344	Meghalaya
394	IC137362	Meghalaya
386	IC137394	Meghalaya
396	IC137401	Meghalaya
390	IC137441	Meghalaya
380	IC137446	Meghalaya
381	IC137448	Meghalaya
392	IC137453	Meghalaya
397	IC137492	Meghalaya
398	IC137503	Meghalaya
393	IC137508	Meghalaya
382	IC144641	Meghalaya
422	IC146063	Meghalaya
408	IC146092	Meghalaya
419	IC146148	Meghalaya
426	IC200507	Meghalaya
400	IC200517	Meghalaya
406	IC200518	Meghalaya
428	IC200532	Meghalaya
415	IC200536	Meghalaya
427	IC200539	Meghalaya
430	IC200540	Meghalaya
401	IC200549	Meghalaya
407	IC200550	Meghalaya
416	IC200552	Meghalaya
431	IC200556	Meghalaya
417	IC200561	Meghalaya
410	IC200567	Meghalaya
420	IC200569	Meghalaya
432	IC200572	Meghalaya
385	IC20059	Meghalaya
418	IC200595	Meghalaya
402	IC200599	Meghalaya
411	IC200617	Meghalaya
433	IC200622	Meghalaya
403	IC200631	Meghalaya
412	IC200649	Meghalaya
383	IC20067	Meghalaya
483	IC202413	Meghalaya
454	IC203872	Meghalaya
455	IC203880	Meghalaya
484	IC203884	Meghalaya
456	IC203885	Meghalaya
485	IC203897	Meghalaya
486	IC203903	Meghalaya
487	IC203905	Meghalaya
488	IC203908	Meghalaya
489	IC203909	Meghalaya
457	IC203917	Meghalaya
458	IC203919	Meghalaya
490	IC204012	Meghalaya
459	IC204015	Meghalaya
460	IC204023	Meghalaya
491	IC204226	Meghalaya
492	IC204358	Meghalaya
493	IC204362	Meghalaya
494	IC204373	Meghalaya
495	IC204374A	Meghalaya
461	IC204376	Meghalaya
462	IC204376	Meghalaya
463	IC204378	Meghalaya
464	IC204381	Meghalaya
465	IC204382	Meghalaya
466	IC204385	Meghalaya
496	IC204387	Meghalaya
409	IC207877	Meghalaya
413	IC207878	Meghalaya
436	IC207910	Meghalaya
441	IC207924	Meghalaya
442	IC207925	Meghalaya
434	IC207932	Meghalaya
440	IC207937	Meghalaya
444	IC207949	Meghalaya
497	IC211461	Meghalaya
467	IC211471	Meghalaya
498	IC211473	Meghalaya
499	IC211479	Meghalaya
500	IC211483	Meghalaya
501	IC211484	Meghalaya
468	IC211487	Meghalaya
502	IC211489	Meghalaya
503	IC211490	Meghalaya
504	IC211493	Meghalaya
505	IC211497	Meghalaya
506	IC211505	Meghalaya
507	IC211514	Meghalaya
508	IC211532	Meghalaya
509	IC211537	Meghalaya
469	IC211542	Meghalaya
470	IC211746	Meghalaya
471	IC211756	Meghalaya
472	IC24383	Meghalaya
473	IC249220	Meghalaya
474	IC249222	Meghalaya
475	IC249232	Meghalaya
521	IC253827	Meghalaya
522	IC253850	Meghalaya
523	IC253851	Meghalaya
513	IC265353	Meghalaya
524	IC265411	Meghalaya
525	IC265427	Meghalaya
514	IC265526	Meghalaya
515	IC265538	Meghalaya
516	IC268369	Meghalaya
510	IC278090	Meghalaya
511	IC278165	Meghalaya
512	IC278171	Meghalaya
526	IC297715	Meghalaya
527	IC297716	Meghalaya
590	IC319352	Meghalaya
517	IC319400	Meghalaya
560	IC324219	Meghalaya
561	IC324307	Meghalaya
562	IC324349	Meghalaya
563	IC326284	Meghalaya
518	IC330137	Meghalaya
564	IC332640	Meghalaya
565	IC339785	Meghalaya
591	IC350076	Meghalaya
566	IC350121	Meghalaya
519	IC350138	Meghalaya
592	IC350146	Meghalaya
567	IC350204	Meghalaya
568	IC350232	Meghalaya
569	IC350818	Meghalaya
570	IC350820	Meghalaya
571	IC351517	Meghalaya
572	IC351540	Meghalaya
573	IC351565	Meghalaya
574	IC351675	Meghalaya
575	IC351690	Meghalaya
576	IC351700	Meghalaya
577	IC351736	Meghalaya
578	IC351747	Meghalaya
579	IC351779	Meghalaya
593	IC352814	Meghalaya
580	IC352858	Meghalaya
520	IC352892	Meghalaya
528	IC352978	Meghalaya
581	IC352983	Meghalaya
582	IC360783	Meghalaya
610	IC369312	Meghalaya
597	IC369344	Meghalaya
583	IC369345	Meghalaya
584	IC374481	Meghalaya
585	IC374482	Meghalaya
586	IC374490	Meghalaya
529	IC380658	Meghalaya
530	IC380659	Meghalaya
598	IC394164	Meghalaya
599	IC394194	Meghalaya
600	IC394242	Meghalaya
531	IC394243	Meghalaya
532	IC394280	Meghalaya
533	IC394355	Meghalaya
534	IC394371	Meghalaya
535	IC394373	Meghalaya
536	IC394374	Meghalaya
537	IC394393	Meghalaya
538	IC394476	Meghalaya
539	IC394486	Meghalaya
540	IC394507	Meghalaya
541	IC394514	Meghalaya
601	IC394541	Meghalaya
542	IC394576	Meghalaya
602	IC394593	Meghalaya
603	IC394596	Meghalaya
604	IC394605	Meghalaya
605	IC394607	Meghalaya
543	IC394616	Meghalaya
606	IC394660	Meghalaya
607	IC394663	Meghalaya
608	IC394703	Meghalaya
594	IC394722	Meghalaya
544	IC394763	Meghalaya
545	IC394781	Meghalaya
595	IC394795	Meghalaya
596	IC394796	Meghalaya
546	IC394797	Meghalaya
547	IC394813	Meghalaya
548	IC394827	Meghalaya
549	IC394874	Meghalaya
611	IC394953	Meghalaya
612	IC395029	Meghalaya
550	IC395032	Meghalaya
551	IC395033	Meghalaya
552	IC401187	Meghalaya
553	IC401194	Meghalaya
554	IC401195	Meghalaya
555	IC401207	Meghalaya
556	IC401210	Meghalaya
557	IC410342	Meghalaya
558	IC416967	Meghalaya
559	IC417123	Meghalaya
613	IC419575	Meghalaya
587	IC423199	Meghalaya
588	IC423227	Meghalaya
451	IC462319	Meghalaya
452	IC462322	Meghalaya
453	IC462338	Meghalaya
619	IC462379	Meghalaya
443	IC463217	Meghalaya
435	IC463286	Meghalaya
438	IC463303	Meghalaya
439	IC463329	Meghalaya
445	IC463332	Meghalaya
446	IC463335	Meghalaya
447	IC463665	Meghalaya
448	IC463673	Meghalaya
450	IC463774	Meghalaya
620	IC464941	Meghalaya
618	IC464968	Meghalaya
621	IC464983	Meghalaya
614	IC466354	Meghalaya
476	IC466438	Meghalaya
477	IC466442	Meghalaya
478	IC466449	Meghalaya
437	IC466455X	Meghalaya
479	IC466471	Meghalaya
480	IC466483	Meghalaya
481	IC466486	Meghalaya
482	IC466507	Meghalaya
449	IC466561X	Meghalaya
615	IC521267	Meghalaya
589	IC521524	Meghalaya
609	IC524502	Meghalaya
388	IC540459	Meghalaya
384	IC540497	Meghalaya
387	IC540523	Meghalaya
389	IC540535	Meghalaya
616	IC545153	Meghalaya
617	IC545182	Meghalaya
622	IC144585	Mizoram
624	IC146044	Mizoram
626	IC465565	Mizoram
627	IC465569	Mizoram
628	IC465576	Mizoram
629	IC465578	Mizoram
630	IC465583	Mizoram
631	IC465590	Mizoram
632	IC465605	Mizoram
633	IC465628	Mizoram
625	IC85930	Mizoram
623	IC85933	Mizoram
634	IC85955	Mizoram
635	IC85963	Mizoram
636	IC146037	Nagaland
654	IC339739	Nagaland
655	IC339746	Nagaland
656	IC339758	Nagaland
657	IC339771	Nagaland
658	IC339790	Nagaland
659	IC340044	Nagaland
660	IC340050	Nagaland
661	IC340056	Nagaland
662	IC340073	Nagaland
637	IC464026	Nagaland
638	IC464031	Nagaland
639	IC464035	Nagaland
640	IC464071	Nagaland
641	IC464162	Nagaland
642	IC464187	Nagaland
643	IC464191	Nagaland
645	IC464202X	Nagaland
665	IC465075	Nagaland
666	IC465106	Nagaland
667	IC465108	Nagaland
663	IC465116	Nagaland
668	IC465126	Nagaland
669	IC465210	Nagaland
670	IC465241	Nagaland
644	IC465387	Nagaland
646	IC466655	Nagaland
647	IC466663	Nagaland
648	IC466682	Nagaland
649	IC466698	Nagaland
650	IC466717	Nagaland
651	IC467304	Nagaland
652	IC467307	Nagaland
653	IC467310	Nagaland
664	IC467597	Nagaland
674	IC139938	Tripura
677	IC139962	Tripura
673	IC139963	Tripura
678	IC139973	Tripura
672	IC139994	Tripura
675	IC140000	Tripura
676	IC140001	Tripura
679	IC461253X	Tripura
671	IC461263X	Tripura
684	IC464478	Tripura
685	IC464481	Tripura
686	IC464493	Tripura
680	IC464510	Tripura
681	IC464521	Tripura
682	IC464522	Tripura
683	IC464532	Tripura
687	IC465335	Tripura
688	IC466990	Tripura
689	IC466998	Tripura
690	IC467002	Tripura
691	IC467012	Tripura
692	IC467014	Tripura
693	IC467021	Tripura
694	IC467028	Tripura
695	IC467031	Tripura
696	IC467045	Tripura
697	IC467050	Tripura
698	IC467054	Tripura
699	IC467071	Tripura
700	IC467076	Tripura
701	IC467080	Tripura
